# Supplementary material for: Targeting ferroptosis with the lipoxygenase inhibitor PTC-041 as a therapeutic strategy for the treatment of Parkinson’s disease
Source: PLoS One. 2024 Sep 18;19(9):e0309893. doi: 10.1371/journal.pone.0309893 (PMC11410249; doi:10.1371/journal.pone.0309893)
Supplement: S1 Data — (XLSX) [file pone.0309893.s003.xlsx]

## Sheet: Fig 2 %Activity Trace
	[Cmpd]	PTC041+C2 Quinone					PTC041 Hydroquinone
	100	0.216235	0.257603	0.194946	0.0631597		0.0178005	0.0155957	0.0163136	0.00484995
	50	0.73302	0.912476	0.765579	0.456929		0.0289851	0.0218522	0.0368614	0.0117659
	25	1.11956	0.944006	1.02428	0.218348702094771*		0.222852108887454*	0.0569317	0.037635	0.0367113
	12.5	0.998998	1.15003	1.23316	0.91442		0.179276	0.298048	0.17251	0.0886808
	6.25	1.04693	1.05676	1.03929	1.01564		0.0696404	0.0549177	0.0659036	0.0776472
	3.125	1.15846	1.0414	0.952489	0.658730344864346*		0.00522622	0.0142915	0.0264173	0.0231352
	1.5625	0.960102	1.33079	1.11418	1.157		0.017865	0.0177912	0.018062	0.0341528
	0.78125	0.936216	1.10876	1.0888	1.08536		0.147788	0.113307	0.126866	0.162861
	0.390625	1.07953	0.964476	1.58548	1.23295		0.92976	1.41563968524734*	0.968426	0.936168
	0.195313	0.767236	0.862456	1.20377	1.22592		0.9714	1.0977	1.16988	1.04778
	0.097656	1.0947	0.853212	1.47129	1.22096		0.972529	1.00855	1.28268	1.15108
	0.048828	1.10665	1.09935	1.13893	1.10663		1.07163	1.04008	1.36901	1.30971
	data points highlighted in blue were excluded based on an outlier analysis

## Sheet: Fig 2. Bar graph
	Quinone	Hydroquinone
	0.08524	0.02101
	0.07694	0.02162
	0.10623	0.02045
	0.08744	0.01589
	0.11884	0.01877
	0.10249	0.02135

## Sheet: Fig 3. Cell Viability
	[PTC041] (nM)	PTC041
	1.2	0.4633	-0.3309	-2.26	1.9	-1.2	-0.4338	-1.82	-1.82	0.6035	-2.28	-0.8116	5.53	-0.5647	1.52	1.35
	1.6	-0.3687	0.5389	-0.52	-0.8603	0.3346	0.1041	-0.818	-0.357	0.0272	-1.93	-4.69	-1.22	6.6	-1.24	0.7016
	1.99	0.3876	1.22	0.2364	1.82	0.7572	0.6803	0.6419	-0.1649	-0.5491	-0.6259	-0.3644	-4.68	4.33	-1.41	1.61
	2.79	-0.4444	0.9171	1.6	0.5011	0.7188	2.75	1.1	0.0656	-0.5491	-0.3954	-3.99	-1.7	1.88	-0.4209	0.6584
	3.99	2.43	-0.6713	0.5767	1.79	0.9109	-0.4722	1.56	-1.01	0.5651	0.834	-5.78	-1.88	2	0.0108	1.13
	5.58	2.77	1.9	0.312	0.5767	0.6035	1.3	-1.62	2.26	1.22	1.37	-0.8116	2.66	5.05	0.5289	2.99
	7.98	0.0095	-0.5578	2.62	0.3876	1.64	2.45	0.4498	1.72	-0.9717	2.26	-2.25	6.6	2.96	-1.07	1.87
	11.6	0.0473	-0.2931	0.2364	3.26	1.68	1.03	0.4114	2.49	0.3346	3.18	-5.33	5.41	9.94	1.13	0.2267
	16.4	3.56	5.57	4.55	1.71	9.29	7.98	0.2193	4.79	2.56	0.4114	-3.84	0.3309	15.5	1.87	1.82
	23.1	9.35	9.84	8.78	9.43	7.06	13.24	1.95	5.79	6.64	5.64	-3.15	28.99	34.18	1.39	0.9174
	32.3	17.86	23.42	21.91	21.3	27.77	26.54	8.71	17.43	8.86	16.97	1.92	44.81	57.17	2.17	2.86
	45.9	27.01	48.11	39.34	51.63	43.71	27.19	18.66	49.43	25	40.75	2.42	44.63	66.36	5.97	11.02
	65	67.36	76.32	78.25	91.64	74.48	75.06	34.45	57.96	50.01	52.47	20.21	82.72	79.98	8.99	23.54
	95.7	78.56	75.38	93.57	81.28	90.74	99.26	59.39	93.39	90.93	97.46	39.98	90.24	100.04	28.2	22.25
	128	99.66	93.12	106.16	95.72	95.46	116.51	80.52	97.84	89.2	104.37	86.94	95.44	99.44	49.44	79.71
	183	99.36	91.38	88.99	98.56	76.33	85.59	106.37	105.91	101.92	106.56	95.74	116.81	93.17	57.22	97.28
	263	110.62	100.75	102.23	115.96	100.42	99.73	100.69	95.35	101.88	103.49	108.71	84.63	94.24	105.48	99.27
	375	112.55	106.05	100.23	118.53	104.87	111.94	90.74	91	106.83	99.34	102.84	93.77	104.57	129.53	97.75
	526	106.46	108.54	95.84	110.62	85.09	104.57	101.19	103.41	109.25	104.8	95.09	99.86	100.21	108.68	103.89
	742	104.5	98.67	99.43	106.01	135.57	110.33	88.7	94.96	103.45	93.16	102.1	111.2	97.05	110.1	116.41
	1050	88.24	98.94	93.34	97.77	101.84	107.79	110.21	94.85	89.35	84.24	91.36	99.08	96.93	117.61	98.27
	1490	105.75	115.58	103.93	108.62	103.68	104.87	101.15	82.59	101.11	100.8	99.22	107.08	82.12	111.27	112.26
	2120	110.44	110.7	109.34	93.99	115.94	102.03	110.64	99.11	104.22	96.73	115.61	130.01	90.48	116.41	111.83
	3000	93.91	100.72	101.47	88.27	99.34	88.97	112.79	90.7	105.76	110.71	104.63	121.29	89.47	117.66	101.64

## Sheet: Fig 3. Lipid Peroxidation
	[Cmpd]	PTC041
	3	-0.8308	-1.609	-1.8249	-2.8872	0.1831	1.3323	1.08534	-2.5484	2.49764	1.3261	3.67662	3.16531	5.75838	3.55778	3.95063	7.55136	3.87088	4.98152	1.89181	-2.0338	4.06878	-0.1729	0.46215	1.13858
	2.52288	2.98536	-0.2661	1.2355	-1.9962	3.26211	0.52563	1.91187	1.20572	2.45296	2.40083	1.0208	2.44303	6.09216	3.75272	3.9654	3.15014	5.75838	9.00169	6.48207	5.78792	7.7788	-3.7766	-2.4887	2.2758
	2.04576	49.9375	77.9526	43.1105	44.4533	37.6413	43.1068	48.998	21.7399	48.1231	72.7005	39.9968	59.1186	41.3019	31.2588	33.6367	49.1148	31.1023	65.0389	46.5892	32.7151	34.4076	43.5616	52.1868	47.502
	1.56864	101.723	113.049	60.5769	112.016	80.2584	104.623	83.1128	117.399	47.4728	85.7066	62.5302	103.116	80.6351	130.327	123.073	133.905	68.4299	68.2822	100.816	87.0686	100.334	107.022	114.182	142.087
	1.09152	81.1954	84.4854	73.8386	109.956	73.2913	97.7881	92.3585	108.41		75.3228	74.7309	89.9906	125.055	116.403	104.865	111.015	46.9821	66.0078	90.9499	97.2859	51.9121	88.2147	79.8199	97.5045
	0.614394			85.4596	98.323	47.9928	48.9024	101.191	94.055			61.2433	73.9937	106.52	115.744	112.927	100.538			103.973	84.9241		92.1374	73.6966	102.34

## Sheet: Fig 4. Donor ND33424
		DMSO						RSL3						RSL3 + PTC041
	15-HETE	0.978093	1.04092	0.781894	0.967461	1.03801	1.19362	1.67494	1.79478	1.87307	1.80541	1.74549	2.05477	0.760631	0.783827	0.99259	0.851482	0.940399	0.829253
	5-HETE	0.856448	1.11897	1.05172	0.828899	0.945577	1.19838	1.62782	1.90655	2.12289	1.78177	1.72829	1.45604	0.845915	0.777853	0.674949	0.828089	0.732478	0.539635
	12-HETE	1.00517	1.03273	0.94342	0.937197	1.01174	1.06973	0.93918	1.03301	0.947865	0.947728	1.01085	0.929537	0.92133	0.903207	0.903618	0.922083	0.985342	0.954704
	AA	0.996597	1.08818	0.993123	0.995615	0.979147	0.947335	1.66724	1.65193	1.65912	1.63877	1.56104	1.67452	1.41168	1.28737	1.36424	1.35867	1.37068	1.31101

## Sheet: Fig 4. Donor ND40070
	DMSO						RSL3						RSL3 + PTC041
15-HETE	1.16082	1.12028	1.14618	0.838807	0.746482	0.987427	1.85213	2.0289	1.842	1.86001	1.65509	1.59655	0.989679	0.925502	0.660912	1.09101	1.04372	0.955902
5-HETE	1.11586	1.0799	0.705953	1.2501	1.11826	0.729924	2.13464	1.73672	1.9201	1.87095	1.96924	1.81222	1.19856	1.26928	1.04634	1.0032	0.990012	0.997203
12-HETE	1.0535	0.967145	0.93696	1.04556	0.973757	1.02308	1.03981	1.00565	0.936571	0.959054	0.967845	1.04338	1.0752	1.10741	0.986438	1.01717	0.977725	0.989472
AA	1.03402	0.995373	0.973695	0.952413	1.00391	1.04058	1.69001	1.49361	1.44279	1.44295	1.4081	1.43223	1.62097	1.67728	1.49395	1.37068	1.48054	1.43136

## Sheet: Fig 5. Viabiliy
	Plotted in paper Data 3/28/2024								Repeate Data 3/27/2024 (Plate 1)							Repeat Data 3/27/2024 Plate 2
	conc (nM)	Z-VAD-FMK	Necrostatin-1	PTC857	Bafilomycin A1	Ferrostatin-1			conc (nM)	Z-VAD-FMK	Necrostatin-1	PTC857	Bafilomycin A1	Ferrostatin-1		conc (nM)	Z-VAD-FMK	Necrostatin-1	PTC857	Bafilomycin A1	Ferrostatin-1
	3000	-8.78819	-4.37157	93.7735	17.1094	111.77			3000	-3.24011	-1.60732	101.953	4.13464	98.5171		3000	-4.23818	-3.71987	95.8639	-0.90374	101.701
	2118.08	-8.93434	0.161982	98.4181	12.4853	104.299			2118.08	-3.88333	-0.46685	91.5233	8.17207	98.3192		2118.08	-3.91732	-1.72069	116.937	-0.36076	99.7635
	1495.42	-4.02081	-6.12536	98.3889	11.9855	103.063			1495.42	-1.68154	-3.66068	99.5883	2.79872	96.3771		1495.42	-2.21432	-2.06623	96.8314	2.97121	98.3715
	1055.81	-2.55639	-1.91334	98.6812	15.7327	105.769			1055.81	-2.74533	-2.86902	99.2889	3.14507	98.9426		1055.81	-3.20157	-1.17524	95.7899	1.36693	99.8376
	745.426	-1.3872	-4.1085	99.5347	16.3495	104.594			745.426	-3.28959	-1.7805	94.586	0.572197	104.719		745.426	-4.04073	-2.14027	91.8902	4.52859	96.0614
	526.29	-4.28388	-7.41439	102.68	13.0699	104.004			526.29	-3.06694	-3.41328	98.9673	0.300066	98.6432		526.29	-2.41177	-2.65858	91.4682	7.09791	98.4703
	371.575	-2.00103	-5.33615	99.8007	6.36748	101.122			371.575	-3.78437	-2.9185	99.7639	0.077413	100.41		371.575	-3.69519	-2.21432	106.149	-0.87906	100.83
	262.341	-5.71614	-7.06071	97.094	-1.88411	102.005			262.341	-2.69585	-1.18676	99.7639	-0.49159	100.36		262.341	-2.70794	-2.18964	93.0577	2.40354	103.688
	185.22	-3.55313	-3.14391	116.508	13.7714	105.474			185.22	-1.87946	-1.06306	98.0693	-0.8132	107.532		185.22	-3.74455	-1.91814	95.4419	0.774579	100.358
	130.77	-6.70995	-0.36416	97.7107	20.4183	102.68			130.77	-2.02789	-1.60732	95.8799	2.50185	99.6625		130.77	-3.0288	-1.24928	82.3337	2.40354	97.1794
	92.3271	-3.87466	-1.03644	94.4779	3.73387	97.889			92.3271	-0.71424	-2.37424	90.2542	0.374283	94.7344		92.3271	-3.1522	-2.83135	89.01	-0.68161	96.9055
	65.1854	-2.79023	-3.96235	88.8921	9.9949	99.5347			65.1854	-3.01746	-2.99272	84.0348	1.24015	93.9873		65.1854	-3.0288	-0.48416	75.1416	-0.23735	91.3448
	46.0226	-2.87792	-4.25465	75.4668	12.1901	83.4583			46.0226	-3.31433	-1.13728	56.9701	1.85863	70.7845		46.0226	-3.32497	-0.55821	30.0366	2.74908	44.1666
	32.4931	-0.62722	-1.18259	47.1752	8.82571	64.605			32.4931	-1.43415	-1.31045	45.9241	0.497979	37.0922		32.4931	-3.1522	-0.92843	20.8848	1.61374	26.2505
	22.941	-3.17314	-5.30692	34.2469	8.67956	33.75			22.941	-1.63206	-2.62163	16.2939	0.399022	14.436		22.941	-3.37433	-1.02715	9.29454	0.453723	14.1888
	16.197	-3.96235	-9.31433	19.4245	-2.05949	23.2302			16.197	-1.87946	-1.95367	11.4401	2.77398	13.4465		16.197	-0.11394	-0.31139	7.69026	0.527767	12.2859
	11.4355	-1.9718	0.278901	3.7631	15.2066	13.0406			11.4355	-1.13728	-2.02789	3.86251	1.28963	5.10194		11.4355	-2.73262	-2.80667	0.947348	2.35418	1.04607
	8.07375	-4.86847	-0.27647	2.18176	23.084	5.4292			8.07375	-1.95367	1.06698	1.80916	3.16981	2.13076		8.07375	-4.01605	-1.64665	-0.68161	1.83587	-0.08926
	5.70028	-0.21801	-4.05004	-0.86106	15.7035	6.60131			5.70028	-2.59689	-0.86268	-0.78846	1.48755	0.596936		5.70028	-2.06623	-1.79474	-2.18964	1.34225	0.651173
	4.02454	-4.43003	-3.02699	2.50329	24.5192	4.69845			4.02454	-0.96163	-2.39898	-0.49159	3.63985	-0.21946		4.02454	-2.88071	-1.34801	-0.48416	4.18306	-0.58289
	2.84143	-0.86106	-0.65645	-0.21801	36.3865	1.42179			2.84143	-1.7805	-2.52267	-0.73898	5.52251	-0.19472		2.84143	-3.34965	-0.18799	-1.52077	7.32004	-0.92843
	2.00613	-1.47489	-5.71614	-3.17314	13.8883	1.6264			2.00613	-2.81954	-2.2258	-0.1205	6.31416	1.11646		2.00613	-1.64665	-1.74537	-1.12588	7.88771	-1.32332
	1.41638	-0.18878	-3.61159	-0.53953	18.6908	2.47406			1.41638	-1.92893	-2.07737	0.374283	4.06042	0.671153		1.41638	-2.6339	-1.10119	-0.78034	5.19499	0.552448
	1	-0.13032	-10.6297	-0.89029	-2.32255	3.02943			1	-0.61528	-2.27528	-0.26894	0.671153	2.18024		1	0.305636	-2.01687	1.2682	5.73797	0.108186

## Sheet: Fig 5. Caspase activity
	3/27/2024 (plate 2) Presented in paper														3/24/2024 (plate 1) repeat data														3/26/2024 Repeat data
		Z-VAD-FMK			PTC041			Ferrostatin-1			Necrostatin-1					Z-VAD-FMK			PTC041			Ferrostatin-1			Necrostatin-1					Z-VAD-FMK			PTC041			Ferrostatin-1			Necrostatin-1
	10000	113.097	111.564	114.479	11.8023	12.0629	10.0946	15.3109	24.1493	25.629	2.73715	23.261	-5.20825		10000	116.678	114.813	116.719	-16.6198	13.7162	2.32264	12.3188	3.98774	17.5279	-2.81199	-35.4187	-32.3865		10000	107.924	112.579	112.466	-4.67217	-7.48446	14.4698	0.57307	11.7644	15.7463	4.20452	-40.2928	-26.3461
	3333.33	111.142	109.759	112.231	3.03402	7.11659	23.5333	16.26	31.2614	15.7376	9.89245	11.4703	8.96794		3333.33	121.332	116.595	118.143	-8.29841	12.5422	17.9335	17.2216	2.23987	12.556	-7.75211	-18.5539	-4.56124		3333.33	111.113	112.852	108.231	-5.82687	4.23168	5.66236	-18.4156	18.1372	-9.68874	16.8616	-31.9479	-20.7136
	1111.11	104.03	106.608	106.608	3.90126	9.7148	4.67266	9.59675	26.2683	19.8493	20.3589	17.1716	30.0072		1111.11	104.11	111.688	107.085	1.91706	2.63028	-16.2142	-8.6626	4.36573	-2.86717	-19.6051	-1.7194	-13.6358		1111.11	100.441	99.1743	102.086	-1.11781	-1.4043	-2.38904	1.99586	0.322504	-18.1195	-9.41978	-12.6745	-5.15578
	370.37	87.404	79.5076	88.097	-13.627	32.32612*	-1.78722	27.3798	20.8089	19.1387	21.4366	23.1664	23.3078		370.37	101.605	95.0426	96.8429	-4.30879	4.51886	10.655	17.6396	13.9811	23.6144	16.9278	14.0225	22.0804		370.37	81.8835	70.1156	91.178	-19.933	28.98426*	-3.37378	25.0917	14.6748	33.328	28.1651	40.6207	16.0854
	123.457	61.1916	42.38468*	58.5396	-18.6481	9.11054	-5.90952	17.7175	11.5416	14.979	5.94196	14.695	6.22714		123.457	67.2339	56.9785	67.0394	-25.4819	10.0963	-21.2178	13.2968	-20.4466	-13.5793	2.50474	0.784459	-11.0023		123.457	38.0335	37.6516	26.1431	-21.9349	-20.4894	-11.8221	-17.204	-3.07853	5.76049	-2.62208	-10.7015	16.1563
	41.1523	34.998	30.5519	43.2473	3.71075	19.21	22.6334	22.0291	5.78768	20.3589	5.17056	12.0278	18.2271		41.1523	81.1424	60.3004	47.49	28.9022	32.151	27.2426	34.939	17.6824	16.6353	15.2654	5.07758	16.5788		41.1523	37.8732	28.9045	34.2978	-15.6252	-25.7626	-26.5984	-0.41956	7.18153	4.48225	27.4441	15.3626	-40.9955
	13.7174	2.58287	-6.12341	20.7259	-17.1603	12.68	-3.63974	12.9406	4.87369	17.3376	29.2616	18.1558	16.4727		13.7174	-6.49259	4.43471	10.404	-28.5831	-26.7304	-29.3543	-23.1395	1.31558	-6.08701	-10.9457	-22.0027	-51.4834		13.7174	4.0258	21.0003	-14.3601	7.92359	-4.26916	7.03872	-6.13176	-7.2155	-1.46738	8.96878	4.0442	-0.63508
	4.57247	14.3034	10.4149	22.5142	-3.86649	27.215	11.0075	24.8833	1.02722	9.24027	-4.10375*	38.4377	25.3917		4.57247	68.2065	56.7978	40.7634	10.5999	24.9125	21.0043	19.7352	15.2516	20.5587	9.69074	27.2426	22.2335		4.57247	-5.44226	-5.78219	-13.2124	-7.41262	-2.01319	-10.4869	7.85175	3.18561	-0.14271	12.595	6.91344	-11.5531
	1.52416	2.72546	6.01325	25.712	-6.64703	5.82391	10.2372	9.73817	9.09768	25.2258	15.8568	26.8714	16.4131		1.52416	7.51108	4.74235	9.22998	-6.87059	-16.4653	10.1667	-4.58883	-9.16751	24.0752	10.9627	23.4061	3.80564		1.52416	-6.14052	7.86051	-8.71189	-1.73547	-19.3224	-18.7564	-27.2091	23.6751	14.5504	10.3977	8.53073	12.149
	0.508053	12.2055	17.4451	11.8502	17.1962	17.3972	18.9377	29.4158	19.9323	26.1736	29.853	29.0021	25.7938		0.508053	7.48349	9.56521	14.7067	-3.21757	-63.8151*	-2.86717	3.65252	-6.32429	14.0087	18.2963	15.4613	13.9811		0.508053	-8.85557	8.3704	-10.6568	3.14093	-63.5884*	-16.8456	0.367185	18.4141	7.13685	-4.83337	6.93096	12.6668

## Sheet: Fig 6 Neurite Length
	[PTC041] (nM)	Normalized Neurite Length
	10000							94.2	110.7	103.9	95.5	97.5	102.9	35.5	63.7	77.2	71	62.2	51.5
	3000	50		60.7	79.8	60	52.5	86	90.6	101.2	102.1	97.5	99	59.4	76.1	90.1	74	73	61.4
	1000	28.3	23	27.6	31.3	54.2	42	80.7	94.6	110.1	103	105.2	114.2	57.8	78.3	78.6	77.3	68.2	70.9
	300	30.9	14.9	17.6	13.4	17	7.5	71.8	85	99.6	89.5	99.8	105	51.7	58.9	68.2	59.1	60.5	37.1
	100	5.3	1.5	3.6	-2.6	-3	4.6	39.5	54.6	64.3	77.8	69.3	66.2	28.2	39.6	50.4	34.4	20.8	21.9
	30	-7.9	-10.5	-8.4	-6.8	-5.5	-10.9	5.8	18.7	24.2	29.6	33.4	72.8	11.9	15.2	9.6	28.9	2.7	16.8
	10	-16.9	-18.1	-14.5	-13	-5.7	-17.7	-13.4	10.2	1.7	1.5	27.5	34.6	17.8	15	16.3	12	9.3	2.4
	3	-15.6	-18.6	-16.9	-19.1	-14.3	-18.8

## Sheet: Fig 6 Time course 
Time	Vehicle							RSL3							RSL3+PTC041
0	1	1	1	1	1	1		1	1	1	1	1	1		1	1	1	1	1	1
2	0.983965	1.01438	1.01893	1.00606	1.03509	1.05174		0.958228	0.96979	1.00601	1.00691	0.967248	0.957846		1.00025	1.02556	1.02693	1.0165	1.03235	1.00793
4	0.999851	1.01665	1.02236	1.02808	1.06545	1.07278		0.993745	1.01594	1.02388	1.02935	0.998921	0.977702		1.01628	1.0557	1.06577	1.07185	1.0426	1.04032
6	1.00293	1.0521	1.05864	1.06324	1.07914	1.11158		1.01721	0.998098	1.04728	1.02473	1.00645	1.01715		1.05306	1.07649	1.09825	1.06648	1.08344	1.08273
8	1.0419	1.08605	1.09513	1.1148	1.07715	1.11691		1.02159	1.04609	1.07551	1.08574	1.04611	1.04068		1.05343	1.10284	1.10957	1.13494	1.07433	1.10203
10	1.07108	1.10383	1.10725	1.10573	1.10367	1.13008		1.05911	1.08225	1.11878	1.11099	1.06198	1.06371		1.07899	1.13	1.16198	1.12504	1.13632	1.1539
12	1.09232	1.11235	1.13376	1.15506	1.12067	1.14988		1.07828	1.11419	1.1377	1.1471	1.06745	1.11622		1.09083	1.16725	1.18396	1.2048	1.14303	1.17711
14	1.12662	1.12028	1.16776	1.19099	1.1413	1.18118		1.11246	1.15696	1.16468	1.18849	1.12126	1.12926		1.12849	1.1891	1.20999	1.20949	1.18583	1.21455
16	1.17564	1.16481	1.18263	1.18894	1.16432	1.17523		1.12988	1.15294	1.19719	1.21542	1.14762	1.17591		1.14238	1.22175	1.24086	1.25784	1.20834	1.23327
18	1.1981	1.1832	1.19996	1.24203	1.14694	1.21114		1.14798	1.18564	1.22604	1.23789	1.18947	1.19392		1.16078	1.24133	1.27651	1.25892	1.2235	1.28368
20	1.22964	1.18863	1.22192	1.25845	1.17624	1.22197		1.18481	1.23344	1.2638	1.28945	1.25054	1.24392		1.18291	1.25987	1.28803	1.31478	1.25157	1.31103
22	1.23926	1.21118	1.24597	1.27628	1.16673	1.25334		1.22955	1.2479	1.27829	1.29111	1.26325	1.25088		1.20517	1.26889	1.31459	1.33469	1.28033	1.34198
24	1.28198	1.17737	1.22584	1.27952	1.11956	1.19948		1.27543	1.38555	1.365	1.3388	1.37444	1.32915		1.19566	1.31601	1.31675	1.34429	1.2911	1.38487
26	1.32225	1.22242	1.24951	1.31532	1.13473	1.24155		1.31246	1.40408	1.39554	1.38198	1.40018	1.36459		1.23181	1.3369	1.36557	1.40373	1.32404	1.42343
28	1.3348	1.26916	1.29594	1.33702	1.17366	1.26898		1.34027	1.42959	1.41889	1.41819	1.42246	1.38437		1.26405	1.33833	1.40251	1.40331	1.3371	1.43209
30	1.35557	1.2875	1.3017	1.35085	1.2062	1.27937		1.3688	1.46049	1.44804	1.43584	1.43325	1.43277		1.28752	1.37602	1.44807	1.46733	1.38983	1.46956
32	1.3936	1.30079	1.3453	1.38605	1.2193	1.30024		1.3826	1.51062	1.48676	1.46916	1.45671	1.44264		1.33898	1.4096	1.47194	1.4846	1.39294	1.498
34	1.41176	1.33783	1.34396	1.45359	1.24886	1.32495		1.40344	1.51357	1.52327	1.50579	1.50498	1.48676		1.35486	1.45137	1.50703	1.48477	1.44436	1.51352
36	1.4437	1.34807	1.36761	1.44689	1.26	1.34034		1.43311	1.5782	1.54901	1.517	1.53416	1.5226		1.38433	1.47362	1.5312	1.53273	1.47388	1.56652
38	1.46975	1.38262	1.39525	1.47131	1.28362	1.37478		1.48686	1.56401	1.56745	1.55607	1.55559	1.52161		1.39505	1.48474	1.58168	1.54575	1.47982	1.56847
40	1.5015	1.39038	1.42217	1.47953	1.29802	1.40169		1.47467	1.5917	1.5935	1.57511	1.59436	1.56756		1.43194	1.50077	1.58734	1.593	1.51712	1.61771
42	1.52194	1.43459	1.44456	1.50801	1.33577	1.43901		1.5202	1.6113	1.62351	1.60057	1.61398	1.58979		1.45518	1.54603	1.62296	1.61014	1.52916	1.65639
44	1.55521	1.45788	1.46193	1.5145	1.35275	1.43003		1.49992	1.64528	1.65107	1.61697	1.64975	1.60511		1.47579	1.54668	1.65774	1.6582	1.56352	1.67718
46	1.59091	1.48782	1.48541	1.54174	1.38239	1.49822		1.54739	1.65822	1.66649	1.64348	1.65902	1.62938		1.49591	1.58887	1.69317	1.66093	1.57839	1.69214
48	1.61377	1.48946	1.5207	1.57401	1.39484	1.53034		1.54499	1.72384	1.67879	1.63919	1.69638	1.62579		1.52264	1.58828	1.71534	1.69839	1.59915	1.72501
50	1.64701	1.53674	1.55655	1.58319	1.46402	1.53492		1.53477	1.70076	1.65709	1.6451	1.65589	1.62464		1.53201	1.62543	1.72284	1.69648	1.62416	1.74406
52	1.65271	1.57371	1.57341	1.60902	1.48305	1.55739		1.55404	1.72801	1.63559	1.62172	1.66548	1.6202		1.55411	1.6437	1.75072	1.73122	1.64709	1.74968
54	1.69413	1.57423	1.59279	1.60255	1.46753	1.53727		1.49404	1.66952	1.58069	1.59426	1.62304	1.64517		1.56411	1.64692	1.73782	1.72698	1.6615	1.7716
56	1.70421	1.61909	1.63353	1.65981	1.52356	1.6218		1.45389	1.63324	1.55584	1.5378	1.61499	1.62869		1.58481	1.69356	1.77601	1.7542	1.70751	1.80009
58	1.73357	1.64773	1.63557	1.67269	1.54934	1.68463		1.3634	1.61066	1.48049	1.47189	1.52854	1.56823		1.62102	1.70368	1.81411	1.78238	1.73373	1.83104
60	1.75252	1.69688	1.69728	1.70909	1.58473	1.68584		1.30547	1.51228	1.36752	1.39049	1.44013	1.51267		1.6286	1.70235	1.84382	1.77	1.75098	1.83821
62	1.81237	1.74006	1.73148	1.72755	1.61837	1.74531		1.21915	1.43991	1.28511	1.3119	1.40629	1.46236		1.66187	1.72833	1.84093	1.80456	1.75971	1.87302
64	1.82074	1.75716	1.7385	1.74909	1.63581	1.78507		1.15486	1.38534	1.17851	1.24937	1.32317	1.39814		1.66344	1.74704	1.86618	1.82462	1.81633	1.90981
66	1.84214	1.76565	1.75278	1.76651	1.68494	1.77532		1.09448	1.33933	1.124	1.18493	1.22202	1.32538		1.67829	1.78244	1.90457	1.8359	1.83316	1.89785
68	1.83692	1.81413	1.75627	1.80339	1.66515	1.80821		1.01204	1.2618	1.08181	1.09704	1.18809	1.24838		1.68214	1.78642	1.91203	1.85641	1.81651	1.90629
70	1.87054	1.85422	1.78146	1.8221	1.73377	1.84652		0.945533	1.20055	0.994545	1.02642	1.17154	1.14258		1.69995	1.78351	1.94453	1.90598	1.84795	1.93099
72	1.90782	1.86545	1.81907	1.84686	1.77076	1.883		0.930603	1.1683	0.977908	0.997373	1.10633	1.0842		1.72659	1.82674	1.92183	1.92581	1.86872	1.98728
74	1.90701	1.89206	1.80713	1.84177	1.79375	1.89857		0.887399	1.16363	0.906239	0.979197	1.11117	1.03012		1.73108	1.8268	1.97318	1.92404	1.89117	1.99054
76	1.97235	1.92434	1.85079	1.87661	1.80071	1.9511		0.878011	1.09218	0.879295	0.937293	1.08028	1.03435		1.71972	1.84688	1.98858	1.92382	1.94323	2.02594
78	1.94068	1.92443	1.86211	1.92868	1.82252	1.97071		0.889267	1.06723	0.862937	0.940914	1.06398	0.994566		1.75174	1.88436	2.01078	1.94983	1.91386	2.01635
80	1.98003	1.95631	1.90459	1.92968	1.85954	1.97907		0.883142	1.08429	0.845313	0.931802	1.03593	0.975662		1.77579	1.88213	2.00114	1.9551	1.94116	2.04741
82	2.00819	1.96307	1.92752	1.92632	1.88939	2.02869		0.863869	1.04975	0.866978	0.918495	1.02618	0.967288		1.80055	1.91196	2.03241	1.97158	1.95246	2.0335
84	2.00998	2.01787	1.92374	1.96565	1.8871	2.05337		0.855724	1.06124	0.856117	0.904612	0.98361	0.960522		1.80732	1.90146	2.07528	1.9994	1.95955	2.05138
86	2.01717	1.99949	1.95584	2.01544	1.93548	2.07487		0.840276	1.04033	0.882923	0.908672	0.978904	0.954624		1.81343	1.89781	2.09662	2.04892	1.99353	2.08212
88	2.01529	2.02332	1.97131	2.03108	1.92822	2.08293		0.824477	1.05509	0.857629	0.891203	1.00179	0.952355		1.82868	1.92033	2.08404	2.02737	2.00078	2.11862
90	2.04687	2.05397	1.99829	2.02118	1.97536	2.1015		0.799793	1.0234	0.873812	0.883231	0.991544	0.955671		1.83662	1.91906	2.11658	2.04742	2.00802	2.10774
94	2.08669	2.0973	1.99545	2.06859	2.01261	2.1875		0.828567	1.0376	0.86744	0.89296	0.967459	0.970046		1.86781	1.96272	2.1282	2.04877	2.02973	2.14043
96	2.12581	2.10243	1.996	2.07044	2.03323	2.16391		0.824236	1.02169	0.881089	0.916307	0.968181	0.975306		1.89162	1.96504	2.13437	2.08706	2.06053	2.15177
98	2.13492	2.12642	2.03381	2.08795	2.04216	2.15949		0.818017	1.0192	0.886791	0.900455	0.95864	0.976335		1.88655	2.00378	2.19663	2.06135	2.08803	2.18152
100	2.13764	2.14741	2.05247	2.1254	2.07174	2.18181		0.829834	0.997226	0.859943	0.905644	0.958632	1.00273		1.90496	1.98619	2.21216	2.1117	2.09965	2.20453
102	2.18196	2.17541	2.01189	2.14399	2.05432	2.20697		0.831975	1.01142	0.86641	0.92131	0.989223	0.981951		1.92825	2.03821	2.19163	2.11916	2.12768	2.18152
104	2.20519	2.20346	2.04425	2.16564	2.0729	2.21665		0.864343	1.02069	0.882893	0.925379	1.00913	0.961721		1.96035	2.00919	2.21938	2.1547	2.14898	2.24275
106	2.20337	2.20571	2.06652	2.16825	2.08863	2.25229		0.833135	1.02411	0.884374	0.923617	1.00894	0.974788		1.95581	2.05206	2.24364	2.12638	2.16	2.23267
108	2.23026	2.23443	2.02492	2.19593	2.07645	2.22634		0.850976	1.02218	0.914697	0.927004	0.972471	0.976364		1.9888	2.06857	2.28381	2.14861	2.14789	2.24158
110	2.2416	2.26606	2.10558	2.19899	2.10081	2.28472		0.843499	1.04961	0.924131	0.939921	1.0046	1.00567		1.99791	2.06994	2.28788	2.17014	2.20244	2.2481
112	2.23824	2.25846	2.1176	2.18531	2.11958	2.26868		0.853027	1.03706	0.920512	0.934043	1.01227	0.968813		1.98684	2.08753	2.31626	2.19653	2.20228	2.24674
114	2.2209	2.30174	2.11015	2.18843	2.1664	2.30995		0.875774	1.0347	0.969718	0.983775	0.989486	1.02356		1.98451	2.08636	2.31736	2.2118	2.20158	2.302
116	2.26669	2.30239	2.12175	2.23191	2.13611	2.31652		0.911344	1.06164	0.982313	1.006	1.03662	1.0359		1.98448	2.10838	2.32695	2.20858	2.23181	2.27679
118	2.27475	2.28401	2.13264	2.20477	2.17404	2.32024		0.90635	1.04856	0.986329	0.957631	1.04575	1.01602		2.02028	2.13887	2.33953	2.21568	2.24778	2.29656

[truncated: 5 more sheets: Fig 7 aSyn data, Fig 8 syn quant in brain, Fig 8. Mass Spec Quant, Fig 9 Paw placement, Fig 9 rotation]
